# Supplementary material for: In Silico Insights towards the Identification of SARS-CoV-2 NSP13 Helicase Druggable Pockets
Source: Biomolecules. 2022 Mar 22;12(4):482. doi: 10.3390/biom12040482 (PMC9029846; doi:10.3390/biom12040482)
Supplement: Supplementary file 1 [file biomolecules-12-00482-s001.zip]

Archive with 1 entries (1 files):
- biomolecules-1650620-supplementary.pdf
